# Supplementary material for: Executive dysfunction is associated with altered hippocampal-prefrontal functional connectivity in 3xTg Alzheimer’s model mice
Source: Commun Biol. 2025 Aug 6;8:1163. doi: 10.1038/s42003-025-08546-2 (PMC12329050; doi:10.1038/s42003-025-08546-2)
Supplement: Supplementary file 3 — Supplementary Data 1 [file 42003_2025_8546_MOESM3_ESM.xlsx]

## Sheet: Figure 2
2a
session	P1					P2					P3					P4
1	0	25	5.882		31.645	50	31.25	58.823		40.506	33.333	43.75	0		13.924	16.666	0	35.294		13.924
2	5.263	8.333	0		20.833	68.421	41.666	80		60.416	0	50	10		10.416	26.315	0	10		8.333
3	15.384	27.777	0		40.74	76.923	27.777	84.615		53.703	0	27.777	0		1.851	7.692	16.666	15.384		3.703
4	3.125	42.105	5.882		20	68.75	42.105	82.352		60	9.375	0	0		4	18.75	15.789	11.764		16
5	4.347	26.666	28	18.181	15.384	65.217	53.333	52	54.545	57.692	26.086	6.666	12	27.272	0	4.347	13.333	8	0	26.923
6	6.666	37.5	34.782		26.47	76.666	43.75	39.13		55.882	3.333	0	13.043		0	13.333	18.75	13.043		17.647
7	13.636	0	0		11.764	63.636	71.428	65.384		70.588	13.636	14.285	7.692		5.882	9.09	14.285	26.923		11.764
8	23.529	10.526	0		34.285	58.823	89.473	75		42.857	5.882	0	6.25		11.428	11.764	0	18.75		11.428
9	17.391	17.777	0	50	41.379	56.521	66.666	66.666	10	13.793	4.347	4.444	26.666	20	3.448	21.739	11.111	6.666	20	41.379
10	53.846	7.407	0	46.153	54.054	30.769	88.888	81.25	7.692	27.027	7.692	0	12.5	15.384	8.108	7.692	3.703	6.25	30.769	10.81
11	45.161	5.263	5.555		28.571	25.806	94.736	77.777		42.857	12.903	0	5.555		5.714	16.129	0	11.111		22.857
12	27.272	0		18.181	38.095	45.454	100		27.272	19.047	18.181	0		9.09	7.142	9.09	0		45.454	35.714
2b
session group	P1 control							P2 control							P3 control							P4 control
1	5.943	25.8038	2.941		28.3045			66.0235	35.6995	76.4475		53.6562			10.677	30.3818	2.5		7.54775			17.3558	8.11375	18.1105		10.49
2	12.0445	18.673	15.6955	18.181	21.9758			66.0855	64.496	57.8785	54.545	56.7548			12.2342	5.23775	9.74625	27.272	4.3275			9.6335	11.592	16.679	0	16.9405
3	35.9175	7.61175	1.85167	38.1113	40.5247			39.6375	87.5725	75.231	14.988	25.681			10.7807	1.111	14.907	14.8247	6.103			13.6625	3.7035	8.009	32.0743	27.69
2c
session group	P1+P2							Control P3+P4
1	71.9665	61.5033	79.3885		81.9608			28.0328	38.4955	20.6105		18.0377
2	78.13	83.169	73.574	72.726	78.7305			21.8678	16.8298	26.4252	27.272	21.268
3	75.555	95.1843	77.0827	53.0993	66.2057			24.4432	4.8145	22.916	46.899	33.793
2d
session	P1							P2							P3							P4
1				0	54.545	43.75	30.769				42.857	9.09	18.75	3.846				50	18.181	25	26.923				7.142	18.181	12.5	38.461
2		7.142		2	34.482	51.851	21.428		35.714		68	48.275	11.111	0		42.857		16	13.793	25.925	50		14.285		14	3.448	11.111	28.571
3	61.538			5.454	39.285	33.333	10	0			80	28.571	19.047	0	0			12.727	32.142	14.285	60	38.461			1.818	0	33.333	30
4	27.272			0	15	52		9.09			66.037	25	8		0			32.075	55	20		63.636			1.886	5	20
5				4.761	19.512	43.333	19.23				52.38	29.268	20	3.846				42.857	43.902	16.666	26.923				0	7.317	20	50
6		5.263	7.692	7.352	46.153	40	20.689		26.315	30.769	67.647	30.769	27.5	17.241		63.157	61.538	25	15.384	10	41.379		5.263	0	0	7.692	22.5	20.689
7			0	39.473	0	29.411				6.666	13.157	28.205	41.176					26.315	71.794	26.47				13.333	21.052	0	2.941
8	54.545		27.777	0	30.303	45.454	18.181	36.363		11.111	69.767	30.303	18.181	18.181	9.09		55.555	25.581	39.393	9.09	36.363	0		5.555	4.651	0	27.272	27.272
9	9.09			3.636	27.272	48.648		9.09			72.727	36.363	10.81		0			23.636	22.727	27.027		81.818			0	13.636	13.513
10			63.636	0	13.559	42.857				9.09	79.31	59.322	7.142				18.181	20.689	20.338	14.285				9.09	0	6.779	35.714
11	40	14.285	26.315	0	14.285	50		20	7.142	21.052	60	45.714	14.285		10	64.285	47.368	30	37.142	21.428		30	14.285	5.263	10	2.857	14.285
12		10		3.333	25	52.38			20		70	37.5	9.523			50		26.666	34.375	9.523			20		0	3.125	28.571
2e
session group	P1 3xTg							P2 3xTg							P3 3xTg							P4 3xTg
1	44.405	7.142		1.8635	35.828	45.2335	20.7323	4.545	35.714		64.2235	27.734	14.227	1.282	0	42.857		27.7005	29.779	21.3025	45.641	51.0485	14.285		6.2115	6.65725	19.236	32.344
2	54.545	5.263	11.823	12.8965	23.992	39.5495	19.3667	36.363	26.315	16.182	50.7377	29.6363	26.7142	13.0893	9.09	63.157	58.5465	29.9383	42.6183	15.5565	34.8883	0	5.263	6.296	6.42575	3.75225	18.1782	32.6537
3	24.545	12.1425	44.9755	1.74225	20.029	48.4712		14.545	13.571	15.071	70.5092	44.7248	10.44		5	57.1425	32.7745	25.2477	28.6455	18.0658		55.909	17.1425	7.1765	2.5	6.59925	23.0207
2f
session group	3xTg P1+P2							3xTg P3+P4
1	48.95	42.856		66.087	63.562	59.4605	22.0143	51.0485	57.142		33.912	36.4363	40.5385	77.985
2	90.908	31.578	28.005	63.6343	53.6283	66.2638	32.456	9.09	68.42	45.327	36.364	46.3705	33.7347	67.542
3	39.09	25.7135	60.0465	72.2515	64.7537	58.9113		60.909	74.285	39.951	27.7477	35.2448	41.0865
2g
session	Control							3xTg
1	0.001	12.5	29.411		44.303						-14.285	27.273	25	-30.769
2	47.369	-0.001	60		62.5				-14.286		40	65.516	25.926	-57.143
3	84.615	11.111	69.231		88.889			23.077			70.909	35.714	4.762	-80
4	43.75	68.421	76.47		60			-27.274			32.076	-20	20
5	39.131	60	60	45.454	46.153						14.284	-2.439	26.667	-53.847
6	66.666	62.5	47.826		64.705				-36.842	-23.077	49.999	53.846	35	-24.138
7	54.546	42.858	30.769		64.706					-6.667	5.263	-43.589	41.176
8	64.706	99.999	50		54.286			81.818		-22.222	39.535	21.213	27.273	-27.273
9	47.826	68.888	33.334	20	10.345			-63.638			52.727	27.272	18.918
10	69.231	92.592	62.5	7.692	62.163					45.455	58.621	45.764	0
11	41.935	99.999	66.666		42.857			20	-57.143	-5.264	20	20	28.572
12	45.455	100		-9.091	14.286				-40		46.667	25	23.809
2h
session group	Control							3xTg
1	43.9338	23.0078	58.778		63.923			-2.0985	-14.286		32.175	27.1258	18.922	-55.9707
2	56.2623	66.3393	47.1487	45.454	57.4625			81.818	-36.842	-17.322	27.2703	7.25775	32.529	-35.086
3	51.1118	90.3697	54.1667	6.20033	32.4128			-21.819	-48.5715	20.0955	44.5037	29.509	17.8248

## Sheet: Figure 3
3c
Stimulation intensity (V)	Control									3xTg
10	0.0496	0.0503	0.1209	0.0232	0.242	0.1307	0.0634	0.0578	0.0448	0.0421	0.0374	0.0226	0.0635	0.0226	0.0287	0.017	0.0501
20	0.378	0.4926	0.3177	0.0961	0.6792	0.3014	0.163	0.1812	0.2084	0.0839	0.0774	0.0264	0.1312	0.1003	0.0367	0.0468	0.1167
30	0.5425	0.7945	0.5586	0.1629	1.1267	0.4335	0.289	0.2838	0.3716	0.1367	0.1272	0.0934	0.2363	0.167	0.0905	0.0649	0.1854
40	0.735	0.9651	0.8745	0.217	1.443	0.5543	0.4272	0.3734	0.5222	0.1924	0.1624	0.1272	0.3281	0.206	0.1365	0.086	0.2024
50	0.8989	1.0667	1.1448	0.256	1.7098	0.6786	0.5684	0.4269	0.597	0.2486	0.1719	0.1628	0.3912	0.2509	0.1353	0.0879	0.2039
60	1.0083	1.1297	1.3472	0.3008	1.9944	0.6772	0.7332	0.5517	0.7183	0.2824	0.2112	0.1971	0.4098	0.2963	0.1809	0.0982	0.2115
70	1.1003	1.1767	1.7524	0.3479	2.2172	0.796	1.0743	0.6416	0.8033	0.3117	0.2366	0.2416	0.4383	0.3169	0.2111	0.0966	0.2539
80	1.1198	1.2239	1.7657	0.3989	2.4426	0.9026	1.2496	0.7312	0.8565	0.3479	0.2642	0.312	0.4315	0.3351	0.2275	0.1096	0.3033
90	1.1174	1.2735	1.9483	0.42	2.469	0.9717	1.6689	0.79	0.8489	0.372	0.2556	0.299	0.4353	0.3539	0.257	0.1107	0.3209
100	1.1249	1.3836	2.1131	0.4597	2.5648	0.988	1.828	0.8645	0.8402	0.4206	0.3358	0.3277	0.3799	0.3678	0.2893	0.095	0.3579
3e
Reponse (mV)	Control									3xTg
10	0.0521	0.0234	0.0451	0.0253	0.0366	0.0417	0.0564	0.0717	0.0783	0.0363	0.0586	0.0417	0.0622	0.0144	0.0114	0.0141	0.0842
20	0.1201	0.1769	0.0901	0.1164	0.0703	0.0794	0.1093	0.2564	0.1156	0.0682	0.1148	0.092	0.147	0.094	0.0611	0.0369	0.2615
30	0.1657	0.2481	0.1293	0.1771	0.1388	0.1357	0.1458	0.3691	0.1466	0.0908	0.19	0.2712	0.2504	0.1316	0.1349	0.0695	0.3262
40	0.2031	0.265	0.1546	0.2094	0.2487	0.1775	0.1974	0.4802	0.1771	0.1154	0.189	0.3653	0.483	0.1487	0.1772	0.0858	0.3616
50	0.2218	0.2747	0.1758	0.2413	0.388	0.2225	0.2241	0.5533	0.2044	0.1358	0.2076	0.4395	0.7215	0.1566	0.2298	0.0972	0.4135
60	0.2538	0.2706	0.1972	0.2651	0.4297	0.2192	0.2202	0.6179	0.2459	0.1626	0.2133	0.497	0.8921	0.1575	0.2604	0.0943	0.4853
70	0.3285	0.2736	0.1918	0.2831	0.4974	0.2502	0.2309	0.6758	0.2974	0.1864	0.2564	0.5231	0.92	0.1677	0.2932	0.0994	0.589
80	0.3645	0.2633	0.1938	0.3015	0.5276	0.2874	0.2447	0.7611	0.3692	0.2444	0.277	0.5686	0.9783	0.1711	0.3246	0.0974	0.6762
90	0.3641	0.2615	0.2036	0.3319	0.5408	0.2984	0.2676	0.862	0.4297	0.2729	0.325	0.6138	0.9474	0.1774	0.3397	0.1074	0.6667
100	0.3714	0.2638	0.2259	0.3226	0.5799	0.3294	0.2666	0.9462	0.5146	0.3289	0.4292	0.6177	1.1715	0.161	0.3674	0.1023	0.6699
3f
Voltage	Control layer II/III	Control layer V	3xTg layer II/III	3xTg layer V
0	0	0	0	0
10	0	0	0	0
20	11.1111	0	0	0
30	11.1111	0	0	0
40	22.2222	0	0	0
50	22.2222	11.1111	0	12.5
60	33.3333	11.1111	0	12.5
70	66.6667	22.2222	12.5	12.5
80	66.6667	22.2222	12.5	25
90	66.6667	33.3333	25	25
100	66.6667	33.3333	37.5	25
3g
Voltage	Control layer II/III	Control layer V	3xTg layer II/III	3xTg layer V
0	0	0	0	0
10	0	0	0	0
20	0	11.1111	0	0
30	0	11.1111	12.5	12.5
40	22.2222	11.1111	12.5	12.5
50	33.3333	22.2222	12.5	12.5
60	44.4444	22.2222	37.5	25
70	66.6667	33.3333	50	25
80	66.6667	44.4444	50	37.5
90	66.6667	44.4444	50	37.5
100	72	44.4444	51	37.5
3h
Voltage	Control layer II/III									Control layer V
20	1.46	1.49	5.89	4.82	2.64	4.41	10	6.05	3.87	11.18	3.65	13.3	18.13	3.03	4.17	15.22	3.87	3.84
30	1.46	1.66	8.44	5.31	2.59	4.08	6.8	4.9	2.93	10.9	4.05	10.87	12.82	3.45	4.6	9.75	3.28	1.09
40	1.61	1.8	5	7.03	1.68	3.66	5.31	4.46	1.07	9.07	3.88	6.47	11.19	3.5	5.31	7	3.21	1.09
50	1.56	1.92	4.05	4.33	1.25	4.1	5.82	3.87	0.92	8.16	3.69	11.16	8.49	2.8	4.45	7.11	2.99	1.02
60	1.38	1.85	3.69	4.74	1.16	3.5	1.24	3.58	0.84	8.44	3.41	6.41	8.66	2.33	3.74	5.78	2.87	1.02
70	1.33	1.94	3.15	4.82	0.82	3.26	1.04	3.43	0.79	9.35	3.24	1.84	8	0.91	4.72	3.8	2.51	1.07
80	1.25	1.54	2.74	4.74	0.63	2.75	1.04	3.25	0.86	9.35	3.27	1.72	7.84	0.82	3.38	2.93	2.8	1.45
90	1.25	2.22	2.38	4.17	0.53	2.47	1.06	3.1	0.81	9.78	3.1	1.43	8	0.66	3.09	2.96	2.76	1.22
100	1.36	2.06	2.14	3.92	0.51	1.56	0.97	2.8	0.79	8.37	3.08	1.31	7.68	0.64	2.79	2.68	1.95	1.14

## Sheet: Figure 4
4c
Interval (ms)	Control									3xTg
20			0.738674	1.44582	0.59772	0.670647	1.07707	1.19913	1.18536	0.998618	0.827347	0.701157	0.887591				0.687516
50			0.846248	1.45468	0.677024	0.963649	1.22892	1.22119	1.22784	0.997005	0.914992	0.932451	1.00881				1.1447
100			0.896664	1.24188	0.800047	1.0044	1.18987	1.0925	1.24635	1.07584	0.994807	0.981597	1.05367				0.897323
200			0.951688	1.16125	0.901014	1.04035	1.0765	1.017	1.13406	1.0098	1.05483	0.912784	0.975284				0.972079
500			0.970335	1.05954	0.874456	1.03476	1.05038	1.03634	1.03915	0.980456	0.996135	0.935124	0.942932				0.959641
4d
Interval (ms)	Control									3xTg
20			1.30359	1.08667	0.917968	1.0335	1.0232	1.16068	1.71396	0.927001	0.892947	0.771105	0.694751				0.763764
50			1.36676	1.31301	1.01933	1.11947	1.24822	1.21226	1.42557	0.958532	1.02214	0.910981	0.922148				0.781924
100			1.16322	1.25477	1.01354	1.04246	1.1758	1.02818	1.26936	0.982591	1.08512	0.891034	0.910081				0.838047
200			1.01765	1.11111	1.02454	1.04164	1.10956	0.987468	0.995972	0.902312	0.978555	0.906521	0.931187				0.899478
500			0.944929	1.09408	1.02866	0.997506	1.02001	0.925478	1.06859	1.00873	0.996015	0.997322	0.942577				0.958842

## Sheet: Sup Fig 2
2a
	C57										129sv
Initial Touch	1	1	1	1	1	1	1	1	1	1	1	1	3	2	1
Must Touch 1 of 4	5	2	5	2	2	2	2	5	2	5	8	7	12	17	5
Must Touch Single	2	3	3	3	8	3	3	5	3	2	2	3	2	10	4
Training to Basline	16	17	21	11	18	26	15	33	11	11	42	19	7	34	13
Total	24	23	30	17	29	32	21	44	17	19	53	30	24	63	23
2b
Session	C57										129sv
1	0	4.081	16.923	10.937	1.754	4.444	1.515	16.666	14.102	23.188	36.842	15.789	10.526		2.469
2	5	2.564	52.5	3.125	5.714	14.705	0	24	1.492	19.565	38.709	29.411	16.666		4
3	8.62	0	60.975	18.333	12.5	2.941	1.492	10.526	6.25	24.242	38.095	25	23.529		11.475
4	0	0	25.714	6.349	0	2.631	3.174	6.122	0	13.636	17.948	36.666	10.526		10.714
5	2.127	9.23	13.725	2.04	2.222	2	2.469	3.636	16.666	13.559	25.806	16.666	3.846	8.333	23.529
6	6.666	3.846	4.081	1.886	1.818	0	1.123	8.333	0	6.896	6.25	23.809	14.814		8.108
7	0	9.21	19.607	7.142	0	0	0	7.692	5.494	3.125	21.428	0	7.142		26.086
8	2.173	6.756	9.09	1.694	5.66	5.454	2.857	8.771	5.882	1.562	19.047	13.636	27.272		14.634
9	10	1.851	6.976	2.898	5.405	3.846	0	5.172	18.292	5.633	23.333	4.255	37.5	23.076	12.121
10	1.234	0	17.391	1.754	1.96	1.886	0	10.389	18.84	3.508	38.095	12.903	5.882	7.142	19.565
11	5.194	8.86	26.19	10.666	12.727	5.769	1.408	18.867	10.769	7.547	22.5	13.636	28		14.634
12	2.777	2.222	10.344	0	0	9.259	0	11.111	4.347	12.765	31.25	13.157		0	12.5
2c
Session	C57										129sv
1	20.833	10.909	4.411	8.571	9.523	16.666	16.455	7.692	6.024	2.816	0	5	0		4.705
2	21.052	40	0	13.513	18.604	12.82	17.777	3.846	17.283	9.803	0	0	0		0
3	27.5	55.844	4.651	7.692	7.692	6.849	31.632	8.064	29.67	1.492	0	4	0		0
4	34.782	25.806	5.405	4.545	26.47	5	8.695	12.5	45.945	2.222	2.5	3.225	24		0
5	26.562	7.142	7.272	15.517	8.163	13.793	15.625	8.333	5.714	11.94	6.06	5.263	21.212	14.285	0
6	19.642	17.46	14.035	27.397	9.836	13.888	21.929	0	18.75	8.421	0	8.695	3.571		0
7	40	6.172	15	21.126	14.084	13.725	8.08	12.162	10.784	14.666	0	12.5	0		4.166
8	25.806	11.904	8.333	14.492	5.357	8.333	19.54	10.937	15	15.789	0	0	4.347		0
9	11.392	18.181	18.867	9.21	6.329	20	14	14.705	4.651	8.974	0	2.083	0	0	0
10	22.857	29.333	0	22.972	10.526	8.62	6.542	1.282	14.814	9.523	0	3.125	5.555	0	2.127
11	10.465	3.658	4.545	1.315	11.29	3.703	21.978	1.851	14.473	8.62	0	0	0		2.38
12	17.241	26.229	15.942	19.117	8.064	5.263	19.642	3.571	13.75	17.543	0	0		26.666	0
2d
Session	C57										129sv
1	57	47	54	57	56	43	65	50	67	53	12	16	17	3	79
2	57	38	19	62	33	29	74	38	66	37	19	12	10	1	48
3	53	34	16	49	42	66	66	51	60	50	13	18	13	6	54
4	30	46	26	59	50	37	61	46	40	38	32	19	17	8	25
5	46	59	44	48	44	49	79	53	55	51	23	15	25	11	26
6	42	50	47	52	54	31	88	44	78	81	30	16	23	1	34
7	51	69	41	52	61	44	91	60	86	62	22	14	26	8	18
8	45	69	30	58	50	52	68	52	64	63	17	19	16	3	35
9	63	53	40	67	70	50	86	55	67	67	23	45	15	10	29
10	80	53	38	56	50	52	100	69	56	55	13	27	16	13	37
11	73	72	31	67	48	49	70	43	58	49	31	38	18	5	35
12	70	44	52	55	57	49	90	48	66	41	11	33	4	11	42
2e
Session number	P1										P2										P3										P4
1	19.298	46.808	9.259	8.771	57.142	51.162	3.076	52	52.238	30.188	45.614	25.531	16.666	47.368	8.928	9.302	76.923	8	23.88	26.415	17.543	17.021	72.222	38.596	0	11.627	16.923	20	8.955	39.622	17.543	10.638	1.851	5.263	33.928	27.906	3.076	20	14.925	3.773
2	17.543	42.105	15.789	12.903	15.151	62.068	5.405	52.631	53.03	16.216	54.385	44.736	26.315	29.032	9.09	0	71.621	10.526	22.727	27.027	3.508	5.263	52.631	54.838	9.09	17.241	20.27	23.684	13.636	35.135	24.561	7.894	5.263	3.225	66.666	20.689	2.702	13.157	10.606	21.621
3	33.962	29.411	6.25	20.408	35.714	65.151	6.06	68.627	25	20	37.735	52.941	56.25	16.326	14.285	4.545	81.818	1.96	58.333	40	13.207	5.882	37.5	59.183	7.142	18.181	7.575	17.647	8.333	38	15.094	11.764	0	4.081	42.857	12.121	4.545	11.764	10	2
4	26.666	17.391	3.846	15.254	68	29.729	3.278	82.608	35	10.526	43.333	47.826	34.615	37.288	8	16.216	80.327	0	55	65.789	6.666	13.043	57.692	44.067	6	18.918	6.557	6.521	10	13.157	23.333	21.739	3.846	3.389	18	35.135	9.836	10.869	0	10.526
5	19.565	64.406	29.545	20.833	68.181	81.632	7.594	77.358	70.909	11.764	60.869	18.644	22.727	43.75	13.636	6.122	78.481	3.773	21.818	54.901	0	13.559	40.909	35.416	2.272	10.204	12.658	9.433	1.818	25.49	19.565	3.389	6.818	0	15.909	2.04	1.265	9.433	5.454	7.843
6	30.952	28	21.276	19.23	57.407	41.935	1.136	75	53.846	12.345	40.476	46	23.404	53.846	20.37	9.677	89.772	2.272	35.897	75.308	7.142	14	53.191	25	1.851	25.806	1.136	13.636	5.128	12.345	21.428	12	2.127	1.923	20.37	22.58	7.954	9.09	5.128	0
7	31.372	52.173	24.39	19.23	62.295	56.818	1.098	80	39.534	14.516	49.019	28.985	26.829	44.23	14.754	11.363	95.604	6.666	50	66.129	3.921	7.246	43.902	30.769	1.639	22.727	1.098	11.666	6.976	17.741	15.686	11.594	4.878	5.769	21.311	9.09	2.197	1.666	3.488	1.612
8	20	34.782	16.666	12.068	40	57.692	0	75	35.937	19.047	55.555	44.927	23.333	60.344	26	7.692	92.647	5.769	45.312	63.492	15.555	8.695	56.666	27.586	4	21.153	4.411	15.384	14.062	7.936	8.888	11.594	3.333	0	30	13.461	2.941	3.846	4.687	9.523
9	30.158	32.075	10	29.85	67.142	46	0	76.363	37.313	11.94	44.444	43.396	10	35.82	18.571	24	93.023	1.818	53.731	62.686	9.523	20.754	75	29.85	1.428	14	5.813	7.272	8.955	11.94	15.873	3.773	5	4.477	12.857	16	1.162	14.545	0	13.432
10	11.25	50.943	15.789	8.928	38	61.538	0	86.956	14.285	14.545	83.75	28.301	13.157	58.928	14	7.692	94	1.449	75	61.818	1.25	18.867	60.526	32.142	6	15.384	2	5.797	7.142	10.909	3.75	1.886	10.526	0	42	15.384	4	5.797	3.571	12.727
11	9.589	34.722	19.354	7.462	50	63.265	0	65.116	37.931	26.53	79.452	51.388	6.451	61.194	29.166	14.285	98.571	4.651	44.827	51.02	5.479	4.166	74.193	26.865	2.083	10.204	0	27.906	12.068	18.367	5.479	9.722	0	4.477	18.75	12.244	1.428	2.325	5.172	4.081
12	11.428	22.727	32.692	14.545	15.789	61.224	3.333	93.75	9.09	7.317	81.428	56.818	17.307	41.818	52.631	12.244	91.111	0	81.818	65.853	1.428	13.636	46.153	30.909	1.754	18.367	1.111	2.083	7.575	24.39	5.714	6.818	3.846	12.727	29.824	8.163	4.444	4.166	1.515	2.439
13	11.538	25	21.568	33.783	51.724	66.071	3.157	82.258	17.5	27.083	69.23	52.777	17.647	37.837	17.241	14.285	91.578	6.451	78.75	43.75	3.846	9.722	60.784	24.324	5.172	10.714	3.157	11.29	1.25	20.833	15.384	12.5	0	4.054	25.862	8.928	2.105	0	2.5	8.333
14	8.695	13.924	11.363	19.565	16.129	62.5	2.857	80.392	7.692	16.901	81.159	63.291	36.363	63.043	25.806	9.375	92.857	1.96	88.461	70.422	4.347	16.455	50	15.217	6.451	15.625	0	9.803	1.923	7.042	5.797	6.329	2.272	2.173	54.838	12.5	4.285	7.843	1.923	5.633
15	5.263	14.285	12.962	12.5	49.206	77.358	1.204	92.207	9.09	9.523	73.684	48.571	33.333	51.562	31.746	7.547	85.542	1.298	86.363	84.126	17.543	25.714	53.703	29.687	1.587	7.547	12.048	5.194	4.545	3.174	3.508	11.428	0	6.25	17.46	7.547	1.204	1.298	0	3.174
2f
Session number	P1										P2										P3										P4
1	24.3672	33.9288	8.786	14.334	44.0018	52.0275	4.45475	63.9665	41.317	19.2325	45.2668	42.7585	33.4615	32.5035	10.0757	7.51575	77.6723	5.1215	39.985	39.8077	10.231	10.3023	55.0112	49.171	5.558	16.4917	12.8313	16.963	10.231	31.4785	20.1328	13.0087	2.74	3.9895	40.3627	23.9627	5.03975	13.9475	8.88275	9.48
2	25.4722	44.8402	22.9692	17.8403	56.9708	59.5192	2.457	76.8395	50.0565	14.418	51.4798	34.639	24.0733	50.5425	18.69	8.7135	89.126	4.62	38.2567	64.9575	6.6545	10.875	48.667	29.6928	2.4405	19.9725	4.82575	12.5297	6.996	15.878	16.3917	9.64425	4.289	1.923	21.8975	11.7927	3.58925	6.00875	4.68925	4.7445
3	15.6062	35.1168	19.4587	15.1962	42.7328	58.0067	0.83325	80.5463	24.6547	15.083	72.2685	44.9757	11.7287	49.44	28.592	14.5552	94.1762	1.9795	63.844	60.3443	4.42	14.3558	63.968	29.9415	2.81625	14.4887	2.231	10.7645	8.935	16.4015	7.704	5.54975	4.843	5.42025	25.8577	12.9477	2.7585	6.70825	2.5645	8.16975
4	8.49867	17.7363	15.2977	21.9493	39.0197	68.643	2.406	84.9523	11.4273	17.8357	74.691	54.8797	29.1143	50.814	24.931	10.4023	89.9923	3.23633	84.5247	66.0993	8.57867	17.297	54.829	23.076	4.40333	11.2953	5.06833	8.76233	2.57267	10.3497	8.22967	10.0857	0.757333	4.159	32.72	9.65833	2.53133	3.047	1.47433	5.71333
2g
Session number	P1+P2										P3+P4
1	69.634	76.6873	42.2475	46.8375	54.0775	59.5433	82.127	69.088	81.302	59.0403	30.3637	23.311	57.7512	53.1605	45.9207	40.4545	17.871	30.9105	19.1137	40.9585
2	76.952	79.4792	47.0425	68.3828	75.6607	68.2327	91.583	81.4595	88.3132	79.3755	23.0463	20.5192	52.956	31.6157	24.338	31.7653	8.415	18.5385	11.6852	20.6225
3	87.8748	80.0925	31.1875	64.6363	71.3247	72.562	95.0095	82.5258	88.4988	75.4273	12.124	19.9055	68.811	35.3618	28.674	27.4365	4.9895	17.4728	11.4995	24.5712
4	83.1897	72.616	44.412	72.7633	63.9507	79.0453	92.3983	88.1887	95.952	83.935	16.8083	27.3827	55.5863	27.235	37.1233	20.9537	7.59967	11.8093	4.047	16.063
2h
session	P1					P2					P3					P4
1	0	25	5.882		31.645	50	31.25	58.823		40.506	33.333	43.75	0		13.924	16.666	0	35.294		13.924
2	5.263	8.333	0		20.833	68.421	41.666	80		60.416	0	50	10		10.416	26.315	0	10		8.333
3	15.384	27.777	0		40.74	76.923	27.777	84.615		53.703	0	27.777	0		1.851	7.692	16.666	15.384		3.703
4	3.125	42.105	5.882		20	68.75	42.105	82.352		60	9.375	0	0		4	18.75	15.789	11.764		16
5	4.347	26.666	28	18.181	15.384	65.217	53.333	52	54.545	57.692	26.086	6.666	12	27.272	0	4.347	13.333	8	0	26.923
6	6.666	37.5	34.782		26.47	76.666	43.75	39.13		55.882	3.333	0	13.043		0	13.333	18.75	13.043		17.647
7	13.636	0	0		11.764	63.636	71.428	65.384		70.588	13.636	14.285	7.692		5.882	9.09	14.285	26.923		11.764
8	23.529	10.526	0		34.285	58.823	89.473	75		42.857	5.882	0	6.25		11.428	11.764	0	18.75		11.428
9	17.391	17.777	0	50	41.379	56.521	66.666	66.666	10	13.793	4.347	4.444	26.666	20	3.448	21.739	11.111	6.666	20	41.379
10	53.846	7.407	0	46.153	54.054	30.769	88.888	81.25	7.692	27.027	7.692	0	12.5	15.384	8.108	7.692	3.703	6.25	30.769	10.81
11	45.161	5.263	5.555		28.571	25.806	94.736	77.777		42.857	12.903	0	5.555		5.714	16.129	0	11.111		22.857
12	27.272	0		18.181	38.095	45.454	100		27.272	19.047	18.181	0		9.09	7.142	9.09	0		45.454	35.714
2i
session group	P1 control							P2 control							P3 control							P4 control
1	5.943	25.8038	2.941		28.3045			66.0235	35.6995	76.4475		53.6562			10.677	30.3818	2.5		7.54775			17.3558	8.11375	18.1105		10.49
2	12.0445	18.673	15.6955	18.181	21.9758			66.0855	64.496	57.8785	54.545	56.7548			12.2342	5.23775	9.74625	27.272	4.3275			9.6335	11.592	16.679	0	16.9405
3	35.9175	7.61175	1.85167	38.1113	40.5247			39.6375	87.5725	75.231	14.988	25.681			10.7807	1.111	14.907	14.8247	6.103			13.6625	3.7035	8.009	32.0743	27.69
2j
session group	P1+P2							Control P3+P4
1	71.9665	61.5033	79.3885		81.9608			28.0328	38.4955	20.6105		18.0377
2	78.13	83.169	73.574	72.726	78.7305			21.8678	16.8298	26.4252	27.272	21.268
3	75.555	95.1843	77.0827	53.0993	66.2057			24.4432	4.8145	22.916	46.899	33.793
2k
Session number	C57										129sv
1	29.826	44.68	-48.148	12.28	32.142	20.931	60	20	52.238	13.208		0.001	12.5	29.411		44.303
2	43.859	73.684	-15.79	-16.128	-51.515	24.138	54.054	26.316	51.515	-13.513		47.369	-0.001	60		62.5
3	43.396	64.706	25	-26.53	0	39.394	75.758	41.176	65	20		84.615	11.111	69.231		88.889
4	40	30.435	-23.077	5.086	52	-8.108	67.212	65.218	80	52.632		43.75	68.421	76.47		60
5	60.869	66.102	4.545	29.167	63.636	75.51	72.152	62.265	85.455	33.332		39.131	60	60	45.454	46.153
6	42.858	48	-10.638	46.153	55.556	3.226	81.818	54.546	79.487	75.308		66.666	62.5	47.826		64.705
7	60.784	62.318	2.439	26.922	54.099	36.364	93.407	73.334	79.07	61.292		54.546	42.858	30.769		64.706
8	51.112	59.42	-20	44.826	32	30.77	85.295	61.539	62.5	65.08		64.706	99.999	50		54.286
9	49.206	50.944	-60	31.343	71.428	40	86.048	56.364	82.089	49.254		47.826	68.888	33.334	20	10.345
10	90	58.491	-42.106	35.714	4	38.462	88	76.811	78.572	52.727		69.231	92.592	62.5	7.692	62.163
11	78.083	72.222	-48.388	37.314	58.333	55.102	97.143	39.536	65.518	55.102		41.935	99.999	66.666		42.857
12	85.714	59.091	0	12.727	36.842	46.938	88.889	87.501	81.818	46.341		45.455	100		-9.091	14.286
13	61.538	55.555	-21.569	43.242	37.931	60.714	89.473	77.419	92.5	41.667
14	79.71	54.431	-4.546	65.218	-19.354	43.75	91.429	64.706	92.307	74.648
15	57.896	25.714	-7.408	28.125	61.905	69.811	73.494	87.013	90.908	87.301
2l
Session number	C57										129sv
1	39.2702	53.3762	-15.5038	-6.323	8.15675	19.0888	64.256	38.1775	62.1882	18.0817	43.9338	23.0078	58.778		63.923
2	53.9057	58.96	-5.9135	36.767	51.3227	36.4675	83.168	62.921	76.628	58.753	56.2623	66.3393	47.1487	45.454	57.4625
3	75.7507	60.187	-37.6235	29.2745	42.6508	45.1255	90.02	65.053	76.9993	50.856	51.1118	90.3697	54.1667	6.20033	32.4128
4	66.3813	45.2333	-11.1743	45.5283	26.8273	58.0917	84.7987	76.3793	91.905	67.872

## Sheet: Sup Fig 1
1a
	Control							3xTg
Initial Touch	1	1	3	2	1			1	1	1	6	1	1	6
Must Touch 1 of 4	8	7	12	17	5			10	8	8	7	7	3	8
Must Touch Single	2	3	2	10	4			13	5	2	2	2	3	5
Training to Basline	42	19	7	34	13			14	40	46	42	47	41	12
Total	53	30	24	63	23			38	54	57	57	57	48	31
1b
Session	Control							3xTg
	5LLR	5RR	5RRL	6RRL	7B			1L	1R	2L	2R	2B	3RR	4L
1	12	16	17	3	79			4	4	2	28	33	32	26
2	19	12	10	1	48			1	14	29	58	1	27	14
3	13	18	13	6	54			13	9	1	55	28	21	10
4	32	19	17	8	25			11	8	2	53	20	25	5
5	23	15	25	11	26			5	9	6	42	41	30	26
6	30	16	23	1	34			6	19	13	68	13	40	29
7	22	14	26	8	18			4	8	15	38	39	34	5
8	17	19	16	3	35			11	4	18	43	33	11	11
9	23	45	15	10	29			11	9	7	55	44	37	2
10	13	27	16	13	37			7	6	11	29	59	14	1
11	31	38	18	5	35			10	14	19	20	35	14	7
12	11	33	4	11	42			5	10	5	30	32	21	0
1c
session	Control							3xTg
1	36.842	15.789	10.526		2.469						22.222	10.81	34.693	3.703
2	38.709	29.411	16.666		4				0		9.09	6.451	35.714	0
3	38.095	25	23.529		11.475			27.777			14.062	15.151	36.363	9.09
4	17.948	36.666	10.526		10.714			45			11.666	9.09	26.47
5	25.806	16.666	3.846	8.333	23.529						40	10.869	18.918	7.142
6	6.25	23.809	14.814		8.108				13.636	55.172	9.333	18.75	21.568	0
7	21.428	0	7.142		26.086					34.782	5	23.529	26.086
8	19.047	13.636	27.272		14.634			38.888		30.769	6.521	21.428	42.105	15.384
9	23.333	4.255	37.5	23.076	12.121			26.666			8.333	16.981	24.489
10	38.095	12.903	5.882	7.142	19.565					0	30.952	11.94	30
11	22.5	13.636	28		14.634			16.666	6.666	5	4.761	32.692	48.148
12	31.25	13.157		0	12.5				9.09		43.396	11.111	25
1d
session	Control							3xTg
1	0	5	0		4.705						18.181	9.756	2	18.181
2	0	0	0		0				0		8.333	22.5	8.695	6.666
3	0	4	0		0			0			1.538	2.941	0	0
4	2.5	3.225	24		0			0			3.225	4.347	8.108
5	6.06	5.263	21.212	14.285	0						1.408	0	13.953	0
6	0	8.695	3.571		0				4.347	9.375	3.846	30.434	1.923	3.333
7	0	12.5	0		4.166					17.857	11.111	1.923	2.127
8	0	0	4.347		0			0		13.333	9.803	0	0	0
9	0	2.083	0	0	0			11.764			7.692	0	0
10	0	3.125	5.555	0	2.127					56	2.325	1.47	0
11	0	0	0		2.38			7.692	0	28.571	19.23	1.886	0
12	0	0		26.666	0				0		0	10	0
1e
session	Control							3xTg
1	3	5	8	19	14			0	4	0	8	0	5	0
2	2	6	3	3	10			0	1	1	18	1	5	0
3	3	7	4	4	4			4	0	0	7	2	3	0
4	8	2	0	0	2			2	2	3	22	5	14	0
5	3	5	5	0	11			1	0	0	3	16	7	2
6	8	3	3	1	9			0	5	0	17	3	6	7
7	10	4	19	6	4			0	0	1	9	14	7	2
8	4	1	4	12	8			0	1	1	5	3	4	8
9	1	11	10	0	3			6	2	0	6	8	1	6
10	0	6	6	1	12			5	1	0	0	8	2	2
11	5	5	3	0	5			5	1	5	8	6	4	0
12	4	9	0	1	34			0	1	1	1	6	9	6
1f
session	Control							3xTg
1	7	9	13	27	29			0	5	1	15	4	8	1
2	4	6	4	7	15			0	3	3	29	8	9	0
3	4	11	8	4	11			6	0	0	19	4	6	1
4	16	2	1	0	2			2	2	3	32	13	18	0
5	13	6	9	0	14			1	1	1	4	25	11	7
6	12	3	5	2	13			0	7	2	40	7	10	8
7	12	13	24	7	5			1	0	2	15	20	10	2
8	8	2	7	17	14			0	3	6	11	6	6	17
9	2	12	13	0	8			10	3	0	16	8	7	11
10	0	7	8	1	19			7	2	1	3	12	4	2
11	13	5	4	0	8			10	1	5	14	13	6	0
12	9	9	0	2	53			0	4	1	1	9	15	15
